# Supplementary material for: Metagenomic sequencing reveals viral diversity of mosquitoes from Shandong Province, China
Source: Microbiol Spectr. 2024 Mar 11;12(4):e03932-23. doi: 10.1128/spectrum.03932-23 (PMC10986517; doi:10.1128/spectrum.03932-23)
Supplement: Table S1 — Name, classification, completeness, and related reference sequence of each novel virus identified in this study. [file spectrum.03932-23-s0001.xlsx]

## Sheet: Sheet1
Table S1. Name, classification, completeness and related reference sequence of each novel virus identified in this study.
Virus taxon	Novel viruses name	Closest reference sequence	Blast aa identity (%)	Closest strain	Sequence length (nt)	Completeness	Mosquito species	Pool name
Rhabdoviridae	Shandong mosquito rhabdo-like virus 1 strain SD01	DAZ85663.1	0.72	Formosus virus isolate U30	12119	genome	Ar. subalbatus	S1
Rhabdoviridae	Shandong mosquito rhabdo-like virus 1 strain SD03	DAZ85663.1	0.73	Formosus virus isolate U30	12149	genome	Ar. subalbatus	S3
Rhabdoviridae	Shandong mosquito rhabdo-like virus 1 strain SD05	DAZ85663.1	0.73	Formosus virus isolate U30	12144	genome	An. sinensis	S5
Rhabdoviridae,Merhavirus	Shandong mosquito rhabdo-like virus 2 strain SD06	UUG74170.1	0.49	Merida virus isolate XY149598	11483	genome	Cx. Tritaeniorhynchus	S6
Rhabdoviridae	Shandong mosquito rhabdo-like virus 3 strain SD10	AOX47522.1	0.47	Orgi virus strain SP2 L	11248	genome	Cx.pipens	S10
Rhabdoviridae	Shandong mosquito rhabdo-like virus 4 strain SD01	DAZ85658.1	0.53	San Gabriel mononegavirus isolate San Gabriel Valley	12129	genome	Ar. subalbatus	S1
Rhabdoviridae	Shandong mosquito rhabdo-like virus 4 strain SD05	DAZ85658.1	0.52	San Gabriel mononegavirus isolate San Gabriel Valley	12134	genome	An. sinensis	S5
Solemoviridae	Shandong mosquito solem-like virus 1 strain SD01	UYL94342.1	0.86	Enontekio sobemovirus isolate FIN/L-2018/89	4680	genome	Ar. subalbatus	S1
Solemoviridae	Shandong mosquito solem-like virus 1 strain SD02	UYL94342.1	0.85	Enontekio sobemovirus isolate FIN/L-2018/89	4657	genome	Ar. subalbatus	S2
Solemoviridae	Shandong mosquito solem-like virus 1 strain SD03	UYL94342.1	0.84	Enontekio sobemovirus isolate FIN/L-2018/89	4669	genome	Ar. subalbatus	S3
Solemoviridae	Shandong mosquito solem-like virus 1 strain SD05	UYL94342.1	0.84	Enontekio sobemovirus isolate FIN/L-2018/89	4640	genome	An. sinensis	S5
Solemoviridae	Shandong mosquito solem-like virus 1 strain SD10	UYL94342.1	0.86	Enontekio sobemovirus isolate FIN/L-2018/89	4623	genome	Cx.pipens	S10
Solemoviridae	Shandong mosquito solem-like virus 2 strain SD09	QHA33884.1	0.72	Atrato Sobemo-like virus 3 strain Cqvz 1753-66	2866	segment 1	Cx. Tritaeniorhynchus	S9
Solemoviridae	Shandong mosquito solem-like virus 3 strain SD07	QXV86572.1	0.54	Solemoviridae sp. isolate YSN675	2543	segment 1	Cx. Tritaeniorhynchus	S7
Solemoviridae	Shandong mosquito solem-like virus 3 strain SD09	QXV86572.1	0.53	Solemoviridae sp. isolate YSN675	2509	segment 1	Cx. Tritaeniorhynchus	S9
Partitiviridae	Shandong mosquito partiti-like virus 1 strain SD07	QFR15910.1	0.85	Spodoptera exempta insect virus 3 strain AFRICA3	1330	segment 1	Cx. Tritaeniorhynchus	S7
Partitiviridae	Shandong mosquito partiti-like virus 2 strain SD07	QFR15909.1	0.73	Spodoptera exempta insect virus 2 strain AFRICA2	1325	segment 1	Cx. Tritaeniorhynchus	S7
Partitiviridae	Shandong mosquito partiti-like virus 3 strain SD05	QIJ70076.1	0.75	Costanza partiti-like virus strain GUNCaA_DN50977-58	1537	segment 1	An. sinensis	S5
Partitiviridae	Shandong mosquito partiti-like virus 4 strain SD09	APG78313.1	0.56	Hubei partiti-like virus 43 strain WHLC8707	1489	segment 1	Cx. Tritaeniorhynchus	S9
Partitiviridae	Shandong mosquito partiti-like virus 5 strain SD09	QQO81399.1	0.61	Soybean thrips partiti-like virus 2 isolate STN1PV2	1523	segment 1	Cx. Tritaeniorhynchus	S9
Partitiviridae	Shandong mosquito partiti-like virus 6 strain SD10	APG78260.1	0.65	Hubei partiti-like virus 19 strain SCM172380	1586	segment 1 (nearly)	Cx.pipens	S10
Partitiviridae	Shandong mosquito partiti-like virus 7 strain SD09	QVG74790.1	0.61	Riboviria sp. isolate L6n	1685	segment 1	Cx. Tritaeniorhynchus	S9
Partitiviridae	Shandong mosquito partiti-like virus 8 strain SD04	APG78199.1	0.63	Wuhan insect virus 24 strain CC64001	1478	segment 1	An. sinensis	S4
Partitiviridae	Shandong mosquito partiti-like virus 8 strain SD09	APG78199.1	0.63	Wuhan insect virus 24 strain CC64001	1474	segment 1	Cx. Tritaeniorhynchus	S9
Totiviridae,Totivirus	Shandong toti-like mosquito virus 1 strain SD08	AZT88647.1	0.57	Hortaea werneckii totivirus 1 strain HwTv1EXF-2000	4567	genome (nearly)	Cx. Tritaeniorhynchus	S8
Totiviridae	Shandong toti-like mosquito virus 2 strain SD09	UGO48654.1	0.6	Aedes aegypti toti-like virus strain 2017-PB-AAM-5	7069	genome	Cx. Tritaeniorhynchus	S9
Virgaviridae	Shandong mosquito virga-like virus 1 strain SD05	QKN22669.1	0.55	Erysiphe necator associated virga-like virus 2 isolate PMS15_DN10545	11159	genome	An. sinensis	S5
Virgaviridae	Shandong mosquito virga-like virus 1 strain SD10	QKN22669.1	0.55	Erysiphe necator associated virga-like virus 2 isolate PMS15_DN10545	11209	genome	Cx.pipens	S10
Virgaviridae	Shandong mosquito virga-like virus 2 strain SD05	YP_009337659.1	0.79	Hubei virga-like virus 21 strain mosHB236537	10126	genome	An. sinensis	S5
Virgaviridae	Shandong mosquito virga-like virus 2 strain SD09	YP_009337659.1	0.79	Hubei virga-like virus 21 strain mosHB236537	10001	genome	Cx. Tritaeniorhynchus	S9
Chrysoviridae	Shandong mosquito chryso-like virus 1 strain SD06	UUV42200.1	0.64	Lestijarvi alphachrysovirus isolate FIN/L-2018/88	3398	segment 1	Cx. Tritaeniorhynchus	S6
Chrysoviridae	Shandong mosquito chryso-like virus 1 strain SD09	UUV42200.1	0.62	Lestijarvi alphachrysovirus isolate FIN/L-2018/88	3470	segment 1	Cx. Tritaeniorhynchus	S9
Sedoreoviridae	Shandong mosquito sedoreo-like virus 1 strain SD09	QRW41688.1	0.89	Lasigmu virus isolate CMS001_012_ALCO	4012	segment 1	Cx. Tritaeniorhynchus	S9
Negevirus	Shandong mosquito negev-like virus 1 strain SD05	YP_009028558.1	0.57	Tanay virus isolate 11-2	9234	genome	An. sinensis	S5
