# Supplementary material for: Metagenomic sequencing reveals viral diversity of mosquitoes from Shandong Province, China
Source: Microbiol Spectr. 2024 Mar 11;12(4):e03932-23. doi: 10.1128/spectrum.03932-23 (PMC10986517; doi:10.1128/spectrum.03932-23)
Supplement: Table S2 — Overview of viral species identified in each sample and corresponding reads mapping to selected reference sequences. [file spectrum.03932-23-s0002.xlsx]

## Sheet: Sheet1
Table S2. Overview of viral species identified in each sample and corresponding reads mapping to selected reference sequences
Viral family	Viral species	S1	S2	S3	S4	S5	S6	S7	S8	S9	S10
Astroviridae	Porcine astrovirus	0	0	0	0	2212	0	0	0	0	2235
Birnaviridae	Mosquito X virus	0	0	0	86144	0	12	0	34	4	0
Caliciviridae	Sapporo virus	0	0	0	0	15	0	0	0	0	452
Chrysoviridae	Shandong mosquito chryso-like virus 1	0	0	0	6	0	14726	2	0	22141	1
Chuviridae	Wuhan Mosquito Virus 8	0	0	0	0	0	34	680704	2439	663392	10
Dicistroviridae	Aphid lethal paralysis virus	254	0	4	0	43	23	18	20	376776	108
Flaviviridae	Chaoyang virus	0	0	0	0	0	0	0	0	4759143	0
Flaviviridae	Japanese encephalitis virus	0	0	0	0	0	0	0	0	460	0
Flaviviridae	Quang Binh virus	2	0	0	30415	379	262126	108164	28409	2034	2911
Iflaviridae	Yongsan iflavirus 1	0	96	0	44794	0	92	0	6	2	0
Mesoniviridae	Nam Dinh virus	1640	1658	124	599009	4282	8172	0	15170078	715	1710016
Negevirus	Negev-like virus #174	40	134	2	820246	204	28	0	22449042	3230	557983
Negevirus	Shandong mosquito negev-like virus 1	0	0	0	0	1263727	2	0	0	60	0
Orthomyxoviridae	Wuhan Mosquito Virus 4	0	4	0	0	10	0	500	560656	54	341558
Orthomyxoviridae	Wuhan Mosquito Virus 5	0	46	6	495686	80312	470	0	0	165	1866
Papillomaviridae	Gammapapillomavirus 12	0	0	0	0	0	363	0	0	0	0
Papillomaviridae	Mupapillomavirus 2	0	0	0	0	0	385	0	0	0	0
Partitiviridae	Shandong mosquito partiti-like virus 1	0	0	0	0	0	0	640	0	0	0
Partitiviridae	Shandong mosquito partiti-like virus 2	0	0	0	0	20	0	2744	0	0	0
Partitiviridae	Shandong mosquito partiti-like virus 3	0	0	0	0	148	0	0	0	0	0
Partitiviridae	Shandong mosquito partiti-like virus 4	0	0	0	0	0	0	2	0	204351	0
Partitiviridae	Shandong mosquito partiti-like virus 5	0	0	0	0	0	0	0	0	195164	2
Partitiviridae	Shandong mosquito partiti-like virus 6	0	0	0	0	0	0	0	0	0	204
Partitiviridae	Shandong mosquito partiti-like virus 7	0	0	0	0	0	0	17	0	274824	0
Partitiviridae	Shandong mosquito partiti-like virus 8	0	0	0	14306	0	8	0	0	35113	0
Partitiviridae	Spodoptera exempta insect virus 1	0	0	0	0	6	0	4740	0	0	0
Peribunyaviridae	Zhee Mosquito virus	6337312	2369713	602725	23099	87504	176	44	0	9333	44698
Phasmaviridae	Culex orthophasmavirus	0	0	164	32815	0	235	5	1109978	0	256296
Phasmaviridae	Wuhan mosquito orthophasmavirus 1	0	4900	0	471852	175566	18	0	0	2394	1507
Rhabdoviridae	Merhavirus tritaeniorhynchus	282	22	2	1803407	279670	11794627	4008402	8534404	80	150805
Rhabdoviridae	Shandong mosquito rhabdo-like virus 1	88070	0	60898	0	23171	2	0	0	16	200
Rhabdoviridae	Shandong mosquito rhabdo-like virus 2	32	0	0	4	0	1251648	4	8	1019652	0
Rhabdoviridae	Shandong mosquito rhabdo-like virus 3	0	0	0	0	0	0	0	0	0	13140
Rhabdoviridae	Shandong mosquito rhabdo-like virus 4	959819	0	229067	0	79428	6	390	0	118	34724
Rhabdoviridae	Wuhan Mosquito Virus 9	4	0	0	50593	0	672224	164397	38916	0	0
Sedoreoviridae	Kadipiro virus	2	2	0	0	0	16	1453	1948496	448	0
Sedoreoviridae	Shandong mosquito sedoreo-like virus 1	0	0	0	0	0	0	6	0	20312	0
Solemoviridae	Bat sobemovirus	6	8	0	75864	0	1148860	109721	217007	18	0
Solemoviridae	Guangzhou sobemo-like virus	0	269922	0	10	0	36	0	0	12	0
Solemoviridae	Pyongtaek Culex Solemovirus	796	152220	0	12	2	817318	54	12	14202122	83589
Solemoviridae	Shandong mosquito solem-like virus 1	8183045	2143406	1193188	74	270597	501	10	10	3458	10505
Solemoviridae	Shandong mosquito solem-like virus 2	0	0	0	0	0	0	96	0	379913	0
Solemoviridae	Shandong mosquito solem-like virus 3	34	0	0	0	0	0	16126	4	47224	0
Solemoviridae	Yongsan sobemo-like virus 1	8	0	0	4	24	218	28	0	2503978	0
Togaviridae	Getah virus	0	0	0	0	22636	0	0	0	0	0
Tombusviridae	Yongsan tombus-like virus 1	347002	0	0	0	0	0	0	0	0	0
Totiviridae	Shandong toti-like mosquito virus 1	0	0	0	0	0	0	0	5141	8	0
Totiviridae	Shandong toti-like mosquito virus 2	0	0	0	0	0	324	0	0	12373	0
unclassified	Beihai picorna-like virus 77	878	196	0	140	44	10	5379120	118	118	6
unclassified	Biggievirus Mos11	134	186	24	1134415	995	436	2	11594666	5420	2454756
unclassified	Hubei arthropod virus 1	4	246	155	2	28264	0	1050949	3421666	255936	10264288
unclassified	Hubei macula-like virus 3	228	1379	13812	10	558823	8781	7526621	8997446	28553255	48243223
unclassified	Hubei mosquito virus 2	38	30	86	309783	39503	4208369	1224593	10314925	203623	143360
unclassified	Hubei mosquito virus 3	1963644	1482079	545772	12671	39546	11164	8218	4	22516	79
unclassified	Hubei mosquito virus 4	0	48	0	251	0	29326	132658	2383	234935	20
unclassified	Hubei mosquito virus 5	0	0	0	0	45313	0	0	0	0	0
unclassified	Hubei partiti-like virus 22	0	0	0	2	0	1009068	147938	4	0	0
unclassified	Hubei picorna-like virus 59	94	4506486	0	2271	0	148	0	0	0	0
unclassified	Hubei picorna-like virus 61	16	221	52	0	52784	12	58372	0	1085756	1031909
unclassified	Hubei sobemo-like virus 41	93531	515116	22513	7443	1566	22	0	0	66	0
unclassified	Hubei tombus-like virus 20	125538	1726124	1493629	313962	368753	22893	47	8	2338	2441
unclassified	Hubei toti-like virus 10	45991	43219	10105	1232	2051	0	0	0	6	0
unclassified	Hubei virga-like virus 2	0	0	0	38	172	0	0	827387	789	488342
unclassified	Riboviria sp. strain LY882	0	19891	0	101975	15180	2	0	0	0	0
unclassified	Wenzhou sobemo-like virus 3	31	20	8	119233	4	1683502	153323	235185	55	0
unclassified	Wenzhou sobemo-like virus 4	0	136879	0	0	0	32	0	0	9	0
Unclassified	XiangYun mono-chu-like virus 4	94	7	0	0	2	1499329	0	0	2051122	222783
Unclassified	Yongsan picorna-like virus 4	0	0	0	0	0	2	4	2	3650806	0
Unclassified	Zhejiang mosquito virus 1	0	0	0	0	137674	0	0	0	0	0
unclassified Bunyavirales	Culex Bunyavirus 2	0	4	0	111917	416	85	0	0	0	28137
unclassified Bunyavirales	XiangYun bunya-arena-like virus 5	0	0	0	156	0	507183	48976	1120522	120	0
unclassified Bunyavirales	XiangYun bunya-arena-like_virus 14	0	0	11	388	656739	0	0	0	2397	166
Virgaviridae	Shandong mosquito virga-like virus 1	0	0	92	0	12315	0	0	24	121	231922
Virgaviridae	Shandong mosquito virga-like virus 2	0	0	8	0	2768420	12	0	156	266519	930
Xinmoviridae	Anphevirus sp. strain YC899	0	160	0	822228	70458	10	0	0	16	2
Xinmoviridae	Anphevirus xinchengense	0	0	2	1080730	6787	0	0	0	12	0
Non-host reads		49639862	95184072	29559978	698634508	132084086	250897112	146178246	185293572	973264754	275085080
Total reads		1200662936	1201117094	1202302312	1201474366	1201102500	1200979462	1201117564	1201676336	1201143640	1201413910
